# Supplementary material for: Plasma Heparin-Binding Protein as a Predictor of Functional Recovery and a Potential Therapeutic Target in Acute Anterior Circulation Large-Vessel Occlusion Stroke
Source: Brain Sci. 2025 Nov 12;15(11):1216. doi: 10.3390/brainsci15111216 (PMC12650104; doi:10.3390/brainsci15111216)
Supplement: Supplementary file 1 [file brainsci-15-01216-s001.zip]

Archive with 1 entries (1 files):
- brainsci-3928127-supplementary.pdf
